# Supplementary material for: Integrative Analysis of ATAC-Seq and RNA-Seq Identifies Key Genes Affecting Muscle Development in Ningxiang Pigs
Source: Int J Mol Sci. 2025 Mar 14;26(6):2634. doi: 10.3390/ijms26062634 (PMC11941884; doi:10.3390/ijms26062634)
Supplement: Supplementary file 1 [file ijms-26-02634-s001.zip]

Archive with 1 entries (1 files):
- ijms-3482599-supplementary.pdf
